# Supplementary material for: Evidence for Centromere Drive in the Holocentric Chromosomes of Caenorhabditis
Source: PLoS One. 2012 Jan 23;7(1):e30496. doi: 10.1371/journal.pone.0030496 (PMC3264583; doi:10.1371/journal.pone.0030496)
Supplement: Table S1 — The WormBase gene IDs and GenBank accession numbers and the list of corresponding species. (XLS) [file pone.0030496.s002.xls]

## Sheet: List1
gene	species	gene name	Wormbase gene ID	GenBank Accession
CENH3HCP3	Caenorhabditis elegans	hcp-3	WBGene00001831	-
	Caenorhabditis remanei	Cre-hcp-3	WBGene00055057	-
	Caenorhabditis briggsae	Cbr-cpar-1	WBGene00031517	-
	Caenorhabditis brenneri	CBN02582	WBGene00141307	-
	Caenorhabditis japonica	CJA15545	WBGene00134749	-
	Caenorhabditis sp. 9	g25788	-	AENM01013166
CENP-CHCP4	Caenorhabditis elegans	hcp-4	WBGene00001832	-
	Caenorhabditis remanei	Cre-hcp-4	WBGene00059888	-
	Caenorhabditis briggsae	Cbr-hcp-4	WBGene00032990	-
	Caenorhabditis brenneri	Cbn-hcp-4	WBGene00150046	-
	Caenorhabditis japonica	Cja-hcp-4	WBGene00124740	-
